# Supplementary material for: Neutralizing Antibody and T-Cell Responses against SARS-CoV-2 Wild-Type and Variants of Concern in Chronic Obstructive Pulmonary Disease Subjects after ChAdOx-1/ChAdOx-1 Homologous Vaccination: A Preliminary Study
Source: Vaccines (Basel). 2022 Dec 18;10(12):2176. doi: 10.3390/vaccines10122176 (PMC9781239; doi:10.3390/vaccines10122176)
Supplement: Supplementary file 1 [file vaccines-10-02176-s001.zip]

Archive with 1 entries (1 files):
- vaccines-2056797-supplementary.pdf
